# Supplementary material for: Surgical Primary Tumor Resection Reduces Accumulation of CD11b+ Myeloid Cells in the Lungs Augmenting the Efficacy of an Intranasal Cancer Vaccination against Secondary Lung Metastasis
Source: Pharmaceuticals (Basel). 2023 Dec 28;17(1):51. doi: 10.3390/ph17010051 (PMC10821475; doi:10.3390/ph17010051)
Supplement: Supplementary file 1 [file pharmaceuticals-17-00051-s001.zip]

Archive with 1 entries (1 files):
- pharmaceuticals-2776940-supplementary.pdf
